# Supplementary material for: The influence of stem length on perioperative complications following cemented hip arthroplasty in metastatic femoral disease: A systematic review
Source: J Orthop. 2025 Jul 30;68:276–82. doi: 10.1016/j.jor.2025.07.029 (PMC12341525; doi:10.1016/j.jor.2025.07.029)
Supplement: Multimedia component 1 [file mmc1.xlsx]

## Sheet: Sheet1
Study	Stem type	Hypotension	Desaturation	Cardiac Arrest	Pulmonary Embolism	Death	Pneumonia	Infection	Aseptic loosening	Periprosthetic fracture	Reoperations	New distal lesions	Disease progression
Xing et al	Short/Standard = 120 - 240 mm	-	0	0	1	0	3	-	1	1	4	3	4
	Long = 250 - 350	-	1	1	0	0	5	-	0	0	1	2	7
Abdelmonem et al.	Short/Standard = 130 mm	-	0	0	0	0	0	1	1	0	1	-	-
	Long = 260 mm	-	0	0	0	0	0	0	0	0	0	-	-
Price et al.	Long = 300-350 mm	13	2	0	1	0	1	2	0	2	1	-	-
Randall et al.	Long = 300 mm	4	0	0	0	0	1	0	0	1	1	-	-
Peterson et al.	Long stem (250-350 mm)	0	0	0	0	0	0	0	0	1	1	-	0
Naik & Leitman	Short/Standard = < 250 mm	-	-	0	0	0	1	1	1	0	1	0	1
	Long = ≥ 250 mm	-	-	2	2	2	0	0	0	0	0	0	1
Singh et al.	Long = 250-300 mm	17	4	1	-	-	-	-	0	0	-	-	-
